# Supplementary material for: Spinal and Paraspinal Malignant Peripheral Nerve Sheath Tumors (MPNSTs): Survival, Local Recurrence, and the Relative Importance of Resection Extent and Margin Status
Source: Global Spine J. 2026 Jul 2:21925682261465343. Online ahead of print. doi: 10.1177/21925682261465343 (PMC13328113; doi:10.1177/21925682261465343)
Supplement: Supplemental material - Spinal and Paraspinal Malignant Peripheral Nerve Sheath Tumors (MPNSTs): Survival, Local Recurrence, and the Relative Importance of Resection Extent and Margin Status [file sj-xlsx-1-gsj-10.1177_21925682261465343.xlsx]

## Sheet: Taul1
Authors	Year	Title	Country	No of patients (each on own row)	Year of presentation	Age of patient	Sex	NF status	Prior irradiation	Prior local tumor resections: partial/subtotal	Prior distant tumor resection: partial/grosstotal	Spinal level	Morphology	MPNST dimension cm (greatest)	Metastases at presentation	MPNST type/gradus	Gradus	Symptoms	Duration of symptoms	Initial nonoperative management?	Surgery: partial/intralesional/gross-total	Margins: wide/marginal/intralesional	Reconstruction?	Radiotherapy	Chemotherapy	Overall survival	Recurrence free survival	Complications?	Other
Abdallah et al.	2024	Neurofibromatosis to neoplasia transition: a rare case report of spindle cell malignant peripheral nerve sheath tumor with literature review	Jordan	1		55	M		0	0	0	C3 to L2	EDIS		1	MPNST		Back pain, walking difficulty, general symptoms	4mo		STR	Intralesional	0	0	0	2y, died of PE			Wheelchairbound (no improvement after surgery)
Acharya et al.	2001	Malignant peripheral nerve sheath tumor of the cauda equina	India	1		32	M	NF1	0	0	0	L2-L4	ID		NA	MPNST		Low back pain, leg weakness	1yr		STR	Intralesional		1	0	18mo, alive with disease	18mo, no local progression
Adamson et al.	2004	Malignant peripheral nerve sheath tumor of the spine after radiation therapy for Hodgkin's lymphoma	USA	2		37	M	0	Hodkin's lymphoma, adjuvant Rx 6y ago + pelvic lympoma irradiated 2y ago		Anterior mediastinal mass resection, cervical benign neurofibroma resected 4y ago	C5-6	PS	4	NA	MPNST		Radiculopathy			STR	Intralesional	At later surgery, lateral mass plate fusion	After local recurrence	0	15mo, died	1y, local recurrence
	2004		USA			30	F	0	irradiation for Hodkin's disease, 16y ago			C5-6	DB	1.2	0	MPNST		Shoulder and arm pain			STR	Intralesional		0	0	1y, died of disease	1y, local recurrence		Died of cardiac complication of attempted resection of residual tumor
Aponte-Caballero et al.	2024	Cauda equina malignant peripheral nerve sheath tumor presenting with subarachnoid hemorrhage: a case report	Colombia	1		72	M	0	0	0	0	L3-L5	ID	4.5	0	MPNST		Low back pain	2wk		GTR	Intralesional	L3-L5 pedicle screw fixation	1	0	8mo, alive	8mo, no recurrence
Asano et al.	2016	Malignant peripheral nerve sheath tumor in the cervical spine with multiple nevus cell nevi	Japan	1		45	M	0	0	0	0	C2-3	DB		0	MPNST		Cervical pain, hemoparesis			GTR	Intralesional	Pedicle screws	1	0	1yr, died of thermal fever	1yr, no recurrence
Baharvahdat et al.	2018	Spinal Intradural Primary Malignant Peripheral Nerve Sheath Tumor with Leptomeningeal Seeding: Case Report and Literature Review	Iran	1	2013	3	F	0	0	0	0	C1-T1	IM		1	MPNST		Progressive quadriparesis, pain	1mo		STR	Intralesional		0	0	Few days
Berner et al.	2021	Malignant peripheral nerve sheath tumors arising from schwannomas: case series and literature review	USA	1		74	F		breast cancer, 12y ago as adjuvant therapy		breast cancer resection	C5	DB	6.5	0	MPNST		Arm pain for 10y, severe pain 16mo	16mo		GTR	NA		After local recurrence	0	10mo, died	5mo, local recurrence
Bhoir et al.	2012	Coexistent malignant peripheral nerve sheath tumor and lateral spinal meningoceles	India	1		60	M	NF1	0	0	0	T2-T7		14	NA	MPNST		Axillar swelling, difficulty raising the arm, breathlessness	6mo		GTR	NA		1	0	6mo, alive	6mo, no recurrence
Bouty et al.	2018	Bladder Dysfunction in Children with Neurofibromatosis Type I: Report of Four Cases and Review of the Literature	France	1		12	M	NF1	0	0	0	T5	DB		0	MPNST		Spinal cord compression			STR	Intralesional		Yes (to distant disease mass)	Ifosfamide+doxorubicin	2y, died of disease	Disease continued to progress		Died of concomitant distant disease progression
Burks et al.	2017	Malignant Peripheral Nerve Sheath Tumor of the C2 Nerve Root: Case Report	USA	1		36	M	0	0	0	0	C1-2	DB		0	MPNST		Headache, followed by hoarseness, tongue deviation	3mo		GTR	Marginal		1	0	6mo, alive	6mo, no recurrence
Cano et al.	2006	Triton tumor of the left sympathetic nerve	Spain	1		14	M	0	0	0	0	Tx	PS	4	0	MTT		Horner's syndrome	3mo		GTR	Marginal	0	1	0	Died	3mo, local recurrence
Celli et al.	1995	PRIMARY SPINAL MALIGNANT SCHWANNOMAS - CLINICAL AND PROGNOSTIC REMARKS	Italy	6		52	F	0				T2	ID	1	0	MPNST		Pain, motor	8mo		GTR	Marginal		0	0	72mo, alive	72mo, no recurrence
	1995		Italy			68	F	0				L4	ID	2	0	MPNST		Pain, motor	9mo		GTR	Marginal		0	0	24mo, alive	24mo, no recurrence
	1995		Italy			43	M	0				L3	DB	1	0	MPNST		Pain	3mo		GTR	Marginal		0	0	72mo, alive	72mo, no recurrence
	1995		Italy			36	F	0				T11	DB	3	0	MPNST		Pain	5mo		GTR	Marginal		0	0	48mo, alive	18mo, local recurrence
	1995		Italy			22	F	NF1				C2	ID	4	0	MPNST		Pain, motor, sphincter	24mo		GTR	Marginal		0	0	6mo, died	3mo, local recurrence
	1995		Italy			30	M	0				T7	ID	1	0	MPNST		Pain, motor	72mo		GTR	Marginal		0	0	14mo, died	6mo, local recurrence
Chamoun et al.	2009	Primary disseminated intradural malignant peripheral nerve sheath tumor of the spine in a child: case report and review of the literature	USA	1		5	F	0	0	0	0	C4-5	ID	2	1	MPNST		Abdominal pain, followed by gait difficulty	3wk		STR	Intralesional		1	1 (undergoing: ifosfamide, doxorubicine)	4mo, alive	4mo, no recurrence
Chander et al.	2004	Retroperitoneal malignant peripheral nerve sheath tumor: Evaluation with serial FDG-PET	USA	1		14	F	NF1	0	0	0	Lx	PS	7.5	0	MPNST	High	Abdominal pain	1mo		GTR	NA		1	After relapse	20mo, died	8mo, metastases
Chandler et al.	1994	Primary spinal malignant schwannoma	UK	3		21	F					L3	DB		0	MPNST		Progressive cauda equina symptoms			STR	Intralesional	Hartshill rectangle	1	1	4y, died	24mo, local recurrence
	1994		UK			59	F					T9-11	IO		0	MPNST		Progressive paraparesis	4mo		STR	Intralesional		1	1	7y, died of disease	6yr, local recurrence		Reconstruction after recurrent symptoms following the initial surgery
	1994		UK			54	F			T10 schwannoma resection 10mo earlier		T7-8	IO		0	MPNST		Paraplegia			STR	Intralesional		1	0	2y, died	10mo, local recurrence
Chao et al.	2008	Intrathoracic malignant peripheral nerve sheath tumor in neurofibromatosis 1	USA	1		37	M	NF1	0	0	0	Tx	PS	30	1	MPNST		Cough, pain, dyspnea	3d		STR	Intralesional		0	0	1mo, died	<1mo, local progression
Chen et al.	2019	Clinical presentation and long-term outcome of primary spinal intradural malignant peripheral nerve sheath tumors	China	8		21	M					T11-12	ID	3	0	MPNST	High	Back pain, leg pain	12mo		GTR	Intralesional		0	1	56mo, died
	2019		China			29	F					L3-S1	ID	4	0	MPNST	High	Leg numbness, weakness	6mo		GTR	Intralesional		1	0	21mo, died
	2019		China			52	M					L4-S1	ID	7.2	0	MPNST	Low	Low back pain	8mo		GTR	Intralesional		1	0	82mo, died
	2019		China			47	M					T12-L1	ID	4.6	0	MPNST	High	Leg pain and weakness	1mo		STR	Intralesional		1	1	19mo, died
	2019		China			39	F					C1-3	ID	6.5	0	MPNST	Low	Upper and lower limb numbness and weakness	3mo		STR	Intralesional		1	0	160mo, died	120mo, local recurrence
	2019		China			68	M					T6-8	ID	4.7	0	MPNST	High	Leg weakness	3mo		GTR	Intralesional		0	0	15mo, died
	2019		China			53	F					C5-6	ID	3.2	0	MPNST	High	Arm pain	6mo		GTR	Intralesional		1	0	10mo, died
	2019		China			46	M					T11	ID	2	0	MPNST	Low	Leg weakness	1mo		GTR	Intralesional		0	0	28mo, alive	28mo, no recurrence
Chen et al.	2024	Denosumab combined with chemotherapy followed by anlotinib in the treatment of multiple metastases of malignant peripheral nerve sheath tumor: a case report and literature review	China	1	2023	68	F					T4, L4	IO	3	1	MPNST		Low back pain and leg pain	2weeks	Chx (cisplatin + doxorubicin + denosumab	0			0	Cisplatin+doxorubicin	10mo, alive	10mo, no disease progression	Calcification of the vertebral lesions, no reduction in tumor size
Chowdhury et al.	2023	Surgical management of craniospinal axis malignant peripheral nerve sheath tumors: a single-institution experience and literature review	USA	4		58	F	0				C7-T1	ID	2.5	0	MPNST	High	Upper ext numbness and weakness	12mo		STR	Intralesional		1	1	37.6mo, dead
	2023		USA			39	M	0				C2-3	EDIS	5.2	0	MPNST	High	head and neck numbness and paresthesia	3mo		GTR	NA		1	1	22.1mo, dead
	2023		USA			35	F	NF1				L2-L5	PS	6.2	0	MPNST	Low	Low back pain	3mo		GTR	NA		0	0	25.8mo, alive	25.8mo, no recurrence
	2023		USA			24	F	0				C7-T1	ID	3	0	MPNST	Low	Leg paresthesia, chest pain	1mo		GTR	NA		0	0	105.2mo, alive
Christi et al.	2021	Extradural malignant peripheral nerve sheath tumor of the thoracic spine: A rare case report	Indonesia	1		43	M	0	0	0	0	T2-T4	EDIS	7	0	MPNST		Progressive paraparesis to paraplegia	16mo		GTR	Intralesional	Pedilce screws	1	0	18mo, alive			Bedridden, no bladder control
Crandon et al.	1995	Malignant triton tumour of the spine - A case report	Jamaica	1		33	M	NF1	0	0	0	L3-4	ID	9.5	NA	MTT		Paraplegia	17days		GTR	Intralesional		0	0	3mo, died	7wk, local recurrence
Dartnell et al.	2009	Malignant triton tumor of the brachial plexus invading the left thoracic inlet: a rare differential diagnosis of pancoast tumor	UK	1		28	F	NF1	0	0	0	Tx	PS	13.5	0	MTT		Progressive shoulder pain	15yr		GTR	Marginal		0	0	3mo, died	6wk, multiple metastases
Dawes et al.	2014	Radiation induced malignant peripheral nerve sheath tumour of the second cervical nerve	Australia	1		44	M	0	17y earlier for pineal germinoma			C2	DB		0	MPNST		Progressive tetraparesis, gait disturbance	2mo		STR	Intralesional		1 (delayed for wound problem)	0	2mo, died of disease		Wound dehiscence and hemiparesis
De Jong et al.	1990	Solitary malignant Schwannoma; clinical aspects, immunohistochemistry and ultrastructure	Netherlands	1		18	M	0	0			Cx			1	MPNST					0			0	1	3mo, died
Devadoss et al.	2014	Paediatric malignant peripheral nerve sheath tumor with osteoid, rhabdomyosarcomatous, and liposarcomatous differentiation	India	1		14	M	0	0	0	0	T4-5. T9	PS	9.6	1	MPNST	High	Dyspoea, pain, upper limb weakness			STR	Intralesional		1	0	6mo, died
Dimou et al.	2009	Recurrent malignant peripheral nerve sheath tumour in a patient with neurofibromatosis Type 1: a case report	Australia	1		58	M	NF1			Scalp neurofibromas resected 10yr ago	T6-7	PS	20	NA	MPNST		Dorsal mass			GTR	Marginal		0	0	3mo, died	6wk, local recurrence		Local recurrence caused paraparesis
Falavigna et al.	2016	Radiotherapy-induced tumors of the spine, peripheral nerve, and spinal cord: Case report and literature review	Brazil	1		30	M	0	20y ago testicular seminoma, 30.6Gy	0	Testicular seminoma 20y earlier	L4	DB	2	1	MPNST		Sensory L5 symptoms	60 days	Physiotherapy (patient choice) 6 months	GTR	Marginal	No instrumentation (nerve-root resection)	0	0	9 months from diagnosis, 1 month from surgery			Distant progression had occured btw diagnosis and surgery
Farrokhi et al.	2023	Sacrectomy with Posterior-Only Approach in Sacral Tumors: An Analysis of 26 Cases and Review of Literature	Iran	4		44	M					Sx	IO		0	MPNST		Low back pain, leg and sphincter weakness	2mo		GTR	Marginal		1	1	9y, alive	9yr, no recurrence
	2023		Iran			22	F					Sx	IO		0	MPNST		Low back pain, leg pain	6mo		GTR	Marginal	Spinopelvic instrumentation	1	1	6y, alive	8mo, local recurrence
	2023		Iran			22	F					Sx	IO		0	MPNST		Low back pain, leg pain, sphincter deficiency	1mo		GTR	Marginal		1	1	5y, alive	5y, no recurrence
	2023		Iran			40	M					Sx	IO		0	MPNST		Low back pain, leg pain	18mo		GTR	Marginal		1	1	7y, alive	7y, no recurrence
Fauth et al.	2009	Two sporadic spinal neurofibromatosis patients with malignant peripheral nerve sheath tumour	Austria	1		42	M	0	0	0	0	L2-L3	PS		0	MPNST	High	Radiating pain			GTR	NA		0	After relapse	2,5y, died	3mo, local recurrence		C5/6 level neurofibroma caused cord compression, was treated with laminectomy
Fisher et al.	1994	Malignant schwannoma following treatment for Hodgkin's disease	UK	2		26	F	0	Hodkin's disease, 15yr earlier 30Gy			T11-T12	ID		NA	MPNST		Low back pain			STR	Intralesional		1	0	15mo, died	9mo, local recurrence
	1994		UK			33	M	0	Hodkin's disease, 21yr earlier, relapsed at 13yr			T1-T2	PS	4	0	MPNST		Arm pain and weakness		Radiation (misdiagnosed as recurrent Hodkin's disease)	STR	Intralesional		0	Ifosfamide, doxorubicin	15mo, died	7mo, local recurrence
Fletcher et al.	1987	Malignant nerve sheath tumour arising in a ganglioneuroma	UK	1		23	F	0	0			Tx	PS	11	0	MPNST		Shoulder pain, arm paresthesia	4mo		GTR	Intralesional		1	0	14mo, alive	14mo, no recurrence		MPNST in ganglioneuroma
Foley et al.	1980	Radiation‐induced malignant and atypical peripheral nerve sheath tumors	USA	7		22	M	NF1	Hodkin's disease, 4yr earlier			Cx	PS		NA	MPNST					0			0	0	11mo, died
	1980		USA			53	F	0	Breast cancer, 41yr earlier			Cx	PS		NA	MTT					0			1	0	8mo, died
	1980		USA			48	F	0	Hodkin's disease, 20yr earlier			Cx	PS		NA	MPNST					0			1	0	7mo, died
	1980		USA			70	F	0	Cervix carcinoma, 30yr earlier			Lx	PS		NA	MPNST					STR	Intralesional		0	1	11mo, died
	1980		USA			54	F	NF1	Breast cancer, 6yr earlier			Cx	PS		NA	MPNST					0			0	0	24mo, died
	1980		USA			28	M	0	Retinaculum cell sarcoma, 9yr earlier			Lx	PS		NA	MPNST					0			0	0	8mo, died
	1980		USA			18	F	0	Neuroblastoma, 17yr earlier			Lx	PS		NA	MPNST					0			0	0	2yr, died
Frijns et al.	1989	Ischialgia caused by a malignant triton tumour of the lumbosacral plexus. A case report	Netherlands	1		42	M	0	0	0	0	Lx	PS	8	0	MTT		Radicular pain, leg weakness, weight loss and fatigue			GTR	Intralesional		After local recurrence	After recurrence	18mo, died	6mo, local recurrence
Ghailane et al.	2019	Malignant triton tumor: Grand Round presentation of a rare aggressive case thoracolumbar spine tumor	France	1		70	M	0	0	0	Prostate cancer, surgery 7yr earlier	T12-L1	DB	3.2	0	MTT		Low back pain, radiculopahty	2yr		GTR	Marginal	Posterolateral pedicle screw fusion	0	1	10mo, died	3mo, local and distant recurrence
Ghosh et al.	2011	Malignant triton tumor of cervical spine with hemorrhage	India	1		28	M	NF1	0	0	0	C2-3	DB	7	0	MTT		Tetrapresis, respiratory failure	Acute		STR	Intralesional		0	0	20 days, died of disease			No improvement after surgery
Gilder et al.	2018	Low-Grade Malignant Peripheral Nerve Sheath Tumor Mimicking Schwannoma: Role and Importance of Trimethylated H3K27M Staining	USA	1		43	F	0	cervical ca, 9y ago	L5 dumbbell schwannoma resected 9mo ago		L5	DB		0	MPNST	High	Leg pain, dumbness, weakness	2yr		STR	Intralesional	Pedicle scurews.	Carbon ion radiotherapy	Mitomycin, doxorubicin, cisplatin	4mo, died	2mo, local progression
Gnanalingham et al.	2004	Intraosseous malignant peripheral nerve sheath tumor (MPNST) of the thoracic spine: a rare cause of spinal cord compression	UK	1		59	F	0	0	0	0	T3	IO		NA	MPNST		Back pain 2 years, leg weakness 3days	2yr		STR	Intralesional	T2-4 fixation with a Ti frame, sublaminar wiring	1	After metastases	1yr, alive	4mo, metastases
Gong et al.	2018	Benign-appearing Intraspinal Malignant Peripheral Nerve Sheath Tumors: Treatments and Outcomes of 14 Consecutive Patients	China	14		50	F	0					ID		0	MPNST	Low		48mo		GTR	Marginal		0	0	113mo, alive	113mo, no recurrence
	2018		China			49	F	NF1					EDIS		0	MPNST	High		5mo		GTR	Intralesional		0	0	9mo, died	5mo, local recurrence
	2018		China			35	F	0					ID		0	MPNST	Low		5mo		GTR	Marginal		0	0	92mo, alive	92mo, no recurrence
	2018		China			55	M	0					ID		0	MPNST	Low		12mo		GTR	Marginal		0	0	66mo, alive	66mo, no recurrence
	2018		China			43	M	0					ID		0	MPNST	High		36mo		GTR	Intralesional		0	0	2mo, died
	2018		China			51	F	0					ID		0	MPNST	Low		12mo		GTR	Intralesional		0	0	55mo, alive	55mo, no recurrence
	2018		China			46	F	0					ID		0	MPNST	Low		9mo		GTR	Marginal		0	0	53mo, alive	53mo, no recurrence
	2018		China			66	M	0					ID		0	MPNST	Low		3mo		GTR	Intralesional		0	0	41mo, alive	41mo, no recurrence
	2018		China			23	M	NF1					ID		0	MPNST	High		2mo		STR	Intralesional		1	0	32mo, died	30mo, local recurrence
	2018		China			47	M	NF1					IM		0	MPNST	Low		25mo		STR	Intralesional		1	0	24mo, died	14mo, local recurrence
	2018		China			32	M	0					IM		0	MPNST	Low		0.5mo		STR	Intralesional		0	0	30mo, alive	30mo, no recurrence
	2018		China			55	M	0					ID		0	MPNST	Low		2mo		GTR	Marginal		0	0	27mo, alive	27mo, no recurrence
	2018		China			30	F	NF1					ID		0	MPNST	Low		6mo		GTR	Intralesional		0	0	37mo, died	26mo, local recurrence
	2018		China			56	F	NF1					ID		0	MPNST	Low		36mo		GTR	Marginal		0	0	87mo, alive	85mo, local recurrence
Hagi et al.	2016	Medullary metastasis of a malignant peripheral nerve sheath tumor: A case report	Japan	1	2012	81	F					Cx	PS		0	MPNST		Upper extremity paralysis, following pain	6mo	Carbon ion radiotherapy	0			Carbon ion radiotherapy	0	6mo, died	4mo, local recurrence
Hara et al.	2008	Malignant peripheral nerve sheath tumor with Horner's syndrome: a case report	Japan	1		42	F	0	0	0	Gastric ca resection 4mo earlier	Tx	PS	7	0	MPNST	Low	Horner's syndrome	6mo		GTR	NA	0	1	0	5yr, alive	5yr, no recurrence
Hénaux et al.	2011	Surgical treatment of rare cauda equina tumours	France	1		45	F		0	0	0	Lx	ID		0	MPNST		Low back pain, radicular pain			GTR	Marginal		1	1	10mo, alive	10mo, no recurrence
Honda et al.	2020	Malignant Peripheral Nerve Sheath Tumor of the Cervical Spine Treated with Surgical Resection Followed by X-ray Radiotherapy or Carbon Ion Radiotherapy: A Report of Three Cases	Japan	3		68	F	0		C6/7 schwannoma resection 10yr ago		C6-7	DB		0	MPNST		Neck mass, upper extremity pain and weakness			GTR	Intralesional		1	0	13yr, died of other cancer	13yr, no recurrence
	2020		Japan			35	M	NF1		Benign cervical cord tumor resection 12yr ago	Also other benign NF1 related tumors were resected	C6	DB		0	MPNST		Cervical pain		CIRT 70.4Gy	STR	Intralesional		1	0	12mo, alive	12mo, no recurrence
	2020		Japan			56	F	0				C5-6	DB		NA	MPNST		Upper extremity weakness and numbness			STR	Intralesional		1	0	3yr, alive	3yr, local recurrence		Patient declined treatment after recurrence
Ido et al.	1998	Spinal surgery for von Recklinghausen's disease	Japan	1		48	M	NA	NA			T2-T9	EDIS		NA	MPNST		Paraplegia			STR	Intralesional		NA	NA	2mo, died	2mo, pulmonary metastases
Imazu et al.	2006	Cervicothoracic malignant peripheral nerve sheath tumor in a 12-year-old girl with neurofibromatosis type 1	Japan	1		12	F	NF1	0	0	0	Cx	PS	7	0	MPNST	Low	Neck swelling	Few days		GTR	Marginal	0	0	0	12mo, alive	12mo, no recurrence
Iqbal et al.	2009	Malignant peripheral nerve sheath tumor with angiosarcomatous differentiation	USA	1		55	M	NF1	0	0	Previously distant bening neurofibromas had been removed.	T1	DB	5	1	MPNST	High	Unconsciousness, generalized weakness, upper arm pain			STR	Intralesional	0	1	0	3mo, died
Isla et al.	2000	Malignant triton tumor in the thoracic spine	Spain	1		15	M	NF1	0	0	0	Tx	DB	14	0	MTT		Paraparesis			GTR	Intralesional		0	0	1y, died of disease	12mo, local recurrence
Isler et al.	1996	Radiation induced malignant schwannoma arising in a neurofibroma	USA	1		46	M		For recurrent sacral chordoma, few months earlier	Sacral chordoma resected 9yr earlier and recurrence few mo earlier		Lx	PS	6	0	MPNST	High	Lumbar radiculopathy			STR	Intralesional		0	0	24mo, alive without disease	6mo, local recurrence
Jaing et al.	2015	Malignant triton tumor of the cervical spine: report of one case and review of the literature	Taiwan	1		8	M	NF1	0	Plexiform neurinoma probably biopsied at C4-C6 4yr earlier	Plexiform neurinoma resected from the trapezius-muscle 4yr earlier	C1-C7	ID		NA	MTT		Enlargening trapezoideus mass			STR	Intralesional		1	Etoposide+platinum	19mo, died	19, local progression
James et al.	2008	Malignant triton tumors of the spine - Report of 2 cases	UK	2		15	F	0	0	0		T11	IO		0	MTT		Back pain, loin pain	4mo		GTR	Intralesional	Pedicle screws, anterior liftup cage	1	1	16mo, died	7mo, local recurrence		Second recurrence at 12 mo
	2008		UK			24	M	0	Total body irradiation for leukemia aged 7	0		Sx	DB		0	MTT		Progressive leg pain and weakness, urinary retention 1wk	1yr		GTR	Intralesional	Lumbopelvic intrumentation, mesh cage		1	6mo, alive	6mo, no recurrence		Still on adjuvant cx at 6mo fu
Karn et al.	2024	Low-grade malignant peripheral nerve sheath tumour presenting as retroperitoneal spindle cell neoplasm	Nepal	1	2022	61	F	0	0	0	0	Lx	PS	7.6	0	MPNST	Low	Epigastric pain	Few days		GTR	Marginal	0	0	0	2yr, alive	2yr, no recurrence
Kett-White et al.	2000	Malignant spinal neurofibrosarcoma	UK	1		52	M	NF1	0		Intradural L4 tumor resection 1mo earlier	T8, Sx	EDIS		NA	MPNST		Paraparesis			STR	Intralesional		0	0	3mo, died	3mo, local disease progression		T8 tumor might have been a metastasis of L4 primary tumor
Khan et al.	1998	Primary intraosseous malignant peripheral nerve sheath tumor: a case report and review of the literature	Pakistan	1		40	F	0				C2	IO	5	0	MPNST		Neck pain and stiffness	4mo		STR	Intralesional		0	0	1yr, died	12mo, pulmonary metastases
Kiatisevi et al.	2014	Total sacrectomy for low-grade malignant peripheral nerve sheath tumour: a case report	Thailand	1	2010	58	F					L5 to sacrum	IO	15	0	MPNST	Low	Low back pain, radicular pain, local swelling	2yr		GTR	Marginal	Lumbopelvic instrumentation, massive allograft	0	0	36mo, alive	36mo, no recurrence	Infection required removal of spinopelvic reconstruction
Kim et al.	2008	Primary paraspinal malignant peripheral nerve sheath tumor	Korea	1		56	M	0	1	0	0	C6-7		4	0	MPNST		C7 left arm paresis	1 year		GTR	Marginal	No instrumentation	1	0	6mo, alive	6mo, no recurrence	0
Kim et al.	2021	Surgical strategy for sacral tumor resection	Korea	1		23	F	NF1	0	0	0	Sx	IO		0	MPNST		Back pain	6mo		GTR	Marginal	Lumbopelvic reconstruction	0	Ifosfamide+epirubicin	79mo, alive	79mo, disease-free
Klimo et al.	2009	Primary pediatric intraspinal sarcomas. Report of 3 cases	USA	2		0.75	M	0	0	0	0	C1-C6	EDIS		0	MPNST		Arm weakness	1wk		STR	Intralesional		0	Ifosfamide+doxorubicin+dexrazoxane	47mo, alive	47mo, no disease progression
	2009		USA			17	M	0	0	0	0	L2-L5	ID		0	MPNST		Back pain	1mo		STR	Intralesional		1	Ifosfamide+doxorubicin+Mesna	9mo, died	8mo, cerebral and spinal metastases
Kourea et al.	1998	Subdiaphragmatic and intrathoracic paraspinal malignant peripheral nerve sheath tumors - A clinicopathologic study of 25 patients and 26 tumors	USA	25	1970	11	F	NF1	0			Sx	PS		0	MPNST	High				STR	Intralesional		1	1	5mo, died	0.5mo, local progression
	1998		USA		1977	25	F	NF1	0			L1	PS		0	MPNST	High				GTR	Intralesional		1	1	221mo, alive	221mo, no recurrence
	1998		USA		1982	26	F	NF1	0			Lx	PS		0	MPNST	High				STR	Intralesional		0	1	23mo, died	23, metastases
	1998		USA		1982	17	F	NF1	0				PS		0	MPNST	Low				GTR	Marginal		0	0	153mo, alive	153mo, no recurrence
	1998		USA		1986	32	F	NF1	0			Sx	PS		0	MPNST	High				STR	Intralesional		1	0	5mo, died	2mo, recurrence
	1998		USA		1989	33	F	NF1	0				PS		0	MPNST	High				GTR	Intralesional		0	0	2mo, died	0,5mo, metastases
	1998		USA		1990	38	M	NF1	0			Sx	PS		0	MPNST	High				GTR	Marginal		0	0	6mo, died	2mo, local recurrence
	1998		USA		1990	24	M	NF1	0				PS		0	MPNST	High				Biopsy	Intralesional		0	1	10mo, died	1mo, mets
	1998		USA		1994	29	F	NF1	0			L3-L5	PS		0	MPNST	High				Biopsy	Intralesional		0	0	4mo, died	NA
	1998		USA		1994	33	M	NF1	0			L3-L5	PS		1	MPNST	High				STR	Intralesional		1	1	22mo, died	3mo, local recurrence
	1998		USA		1995	31	F	NF1	0				PS		0	MPNST	High				STR	Intralesional		1	1	10mo, died	6mo, local recurrence
	1998		USA		1972	27	M	0	1			Lx	PS		1	MPNST	High				GTR	Intralesional		1	1	7mo, died	NA
	1998		USA		1984	68	M	0	0				PS		0	MPNST	High				GTR	Intralesional		0	0	26mo, died	NA
	1998		USA		1986	33	F	0	0				PS		1	MPNST	High				STR	Intralesional		1	1	14mo, died	9mo, local recurrence
	1998		USA		1989	37	F	0	0			L5	PS		0	MPNST	High				STR	Intralesional		1	0	4mo, died	3mo, local recurrence
	1998		USA		1990	23	M	0	0				PS		0	MPNST	High				GTR	Marginal		0	0	61mo, alive	61mo, no recurrence
	1998		USA		1991	47	M	0	0				PS		0	MPNST	High				STR	Intralesional		0	0	40mo, died	12mo, local recurrence
	1998		USA		1994	40	M	0	1			Lx	PS		0	MPNST	High				GTR	Marginal		0	0	14mo, alive	9mo, local recurrence		alive with disease
	1998		USA		1976	20	M	NF1	0			Sx	PS		0	MPNST	High				Biopsy	Intralesional		1	0	3mo, died	NA
	1998		USA		1982	17	M	NF1	0			Tx	PS		NA	MPNST	High				GTR	Intralesional		1	0	11mo, died	NA
	1998		USA		1992	41	M	NF1	0			T5-T8	PS		0	MPNST	High				STR	Intralesional		0	0	27mo, died	21mo, mets
	1998		USA		1992	19	F	NF1	0			Tx, Lx	PS		0	MPNST	High				GTR	Marginal		0	0	35mo, alive	35mo, no recurrence
	1998		USA		1970	53	F	0	1			T1	PS		0	MPNST	High				STR	Intralesional		0	0	7mo, died	6mo, local recurrence
	1998		USA		1978	26	M	0	1			T9	PS		0	MPNST	High				STR	Intralesional		0	1	27mo, died	13mo, local recurrence
	1998		USA		1986	39	M	0	0			Tx	PS		0	MPNST	High				STR	Intralesional		1	1	7mo, died	2mo, local recurrence
Krepler et al.	2002	Total vertebrectomy for primary malignant tumours of the spine	Austria	1		34	F					T10	IO		0	MPNST		Paraparesis			GTR	Marginal		1	1	12mo, died			Experienced cervical cord infarction at 3mo, died of cerebral haemorrhage
Lai et al.	2006	Intrathoracic paraspinal malignant peripheral nerve sheath tumor	Taiwan	1		50	F	0	0	0	0	T7-T9	DB	7	NA	MPNST		Back pain	2yr		STR	Intralesional		1	0	5mo, alive	5mo, no disease progression
Larson et al.	2022	Pembrolizumab Achieves a Complete Response in an NF-1 Mutated, PD-L1 Positive Malignant Peripheral Nerve Sheath Tumor: A Case Report and Review of the Benchmarks	USA	1	2019	60	M	0	0	0		T7-T9	PS	3.5	1	MPNST		Back pain		Cx: Epirubicin+ifosfamide+mesna; later pembrolizumab	0			0	Epirubicin+ifosfamide; pembrolizumab	9mo, alive	9mo, no recurrence		Remission after pembrolizumab
Lau et al.	2014	Radiation-induced intradural malignant peripheral nerve sheath tumor of the cauda equina with diffuse leptomeningeal metastasis	USA	1		43	M	0	testicular seminoma, 10y ago	0	orchiectomy	S2-S3	IO	5.8	0	MPNST	High	Back pain, radicular pain	5mo	Neoadjuvant cx	GTR	Marginal	Lumbopelvic instrumentation, fibular strut allograft	0	1	60mo, died	30mo, metastases		renal metastases at 30mo
Lee et al.	2010	The early detection of recurrence of malignant peripheral nerve sheath tumor by frequent magnetic resonance imaging	Korea	1		34	F	0	0	0		T8	DB		0 (double tumor)	MPNST		Paraparesis			GTR	Intralesional	Pedicle screws	0	0	38mo, alive	21mo, local recurrence
Lee et al.	1975	Malignant degeneration of thoracic neurofibromata	USA	1	1971	13	F	NF1	0	0	0	T1	DB		NA	MPNST		Upper extremity pain and weakness	3mo		STR	Intralesional	0	1	After recurrence	23mo, alive	12mo, local recurrence
Li et al.	2014	Primary malignant peripheral nerve sheath tumor of the spine with acute hydrocephalus: a rare clinical entity	China	1		33	F	0	0	0	0	T12-L1		3.4	NA	MPNST		Low back pain, radicular pain	1yr		STR	Intralesional		0	0	27mo, died	4mo, local recurrence		Recurrent tumor again partially resected, brainstem metastasis
Lin et al.	2009	Treatment of a malignant peripheral nerve sheath tumor	Taiwan	1	1992	47	M					Cx	PS		0	MPNST		Asymptomatic cervical mass	1week		GTR	Marginal		1	0	16y, alive	Distant recurrence at 14y, multiple resections thereafter		v
Linder et al.	2019	Sarcoma in neurofibromatosis 2: case report and review of the literature	UK	1		22	M	NF2	0	0	intraventricular meningioma at 7, vestibular schwannoma at 14	L3	PS	23	1	MPNST	High	Pain, weight loss, foot drop	6mo	sorafenib for cutaneous schwannoma before MPNST diagnosis	0			0	Doxorubicin as palliative cx	6mo, died
Liu et al.	2019	Intraosseous Malignant Peripheral Nerve Sheath Tumor of 2 Consecutive Lumbar Vertebrae: A Case Report and Literature Review	China	1		51	M			Local lesion surgery (aimed at tuberculosis)		L2	IO	7	0	MPNST	Low	Low back pain	2mo		GTR	Marginal	Pedicle screws, mesh cage	0	0	18mo, alive	18mo, no recurrence	Postoperative kyphosis
Matsumoto et al.	2018	Clinical Outcome and Prognostic Factors of Malignant Spinal Dumbbell Tumors	Japan	13		42	M	0				Cx	DB	6.3		MPNST	High				STR	Intralesional		1	0	6mo, died
	2018		Japan			71	F	0				Lx	DB	6.2		MPNST	High			Carbon ion RT	0			Carbon ion RT	0	42mo, alive			Local recurrence, time not specified
	2018		Japan			20	M	NF1				Lx	DB	8.1	0	MPNST	Low				GTR	Intralesional		0	0	140mo, alive			Local recurrence, time not specified
	2018		Japan			70	M	NF1				Tx	DB	5.5	0	MPNST	High				STR	Intralesional		0	0	5mo, died			Distant metastases, time not specified
	2018		Japan			2	F	0				Cx	DB	7	0	MPNST	High				GTR	Marginal		0	0	88mo, died			LR and dist met, time not specified
	2018		Japan			37	M	NF1				Sx	DB	11	0	MPNST	High			Cx	0			0	1	8mo, died
	2018		Japan			69	F	0				Cx	DB	2	0	MPNST	Low				GTR	Intralesional		0	0	120mo, alive	84mo, local recurrence
	2018		Japan			35	M	NF1				Lx	DB	9.2	0	MPNST	High				GTR	Marginal		0	1	13mo, died
	2018		Japan			40	M					Cx	DB	9	0	MPNST	High				STR	Intralesional		Carbon ion RT	0	9mo, died	5mo, dist met
	2018		Japan			48	M						DB	≥5	0	MPNST	High				STR	Intralesional		Carbon ion RT	0	23mo, alive			Dist met, time not specified
	2018		Japan			47	M						DB	<5	0	MPNST	Low				STR	Intralesional		Carbon ion RT	0	13mo, alive			Local recurrence, time not specified
	2018		Japan			11	F						DB	≥5	0	MPNST	High				STR	Intralesional		1	0	3mo, alive	3mo, no recurrence
	2018		Japan			46	M						DB	<5	0	MPNST	Low				STR	Intralesional		0	0	15mo, alive			Local recurrence, time not specified
Mazel et al.	2002	Effectiveness of radical resections in malignant dumbbell tumors of the thoracic spine: review of three cases	France	3		45	M	NF1	0	0	multiple neurinomas resected earlier	T5-T8	DB		0	MPNST		Local pain			GTR	Marginal (previously intralesional)	Transpedicular instrumentation, bone grafting	NA	NA	23mo, died	8mo, local recurrence	Empyema
	2002		France			50	M	0	irradiation for Hodkin's disease,	prior subtotal resection of secondary neurofibrosarcoma	0	T1-2	DB		0	MPNST		Local pain			GTR	Marginal (previously intralesional)	Transpedicular instrumentation, bone grafting	NA	NA	27mo, died	15mo, local recurrence	ARDS
	2002		France			33	M	0	0	prior inadequate biopsy	0	T1-T3	DB		0	MPNST		Local pain			GTR	Marginal (previously intralesional)	Transpedicular instrumentation, bone grafting	After recurrence	NA	8mo, died	7mo, local recurrence
McLaughlin et al.	2011	Treatment of a malignant peripheral nerve sheath tumor and its complications through a multidisciplinary approach	USA	1	2004	14	F		0	0	0	T5-T11	DB	10	0	MPNST	High	Back pain	4mo		STR	Intralesional	Pedicle screws, mesh reconstruction to the thoracic wall	1	1	6.5y from diagnosis, alive	3y (from definitive surgery)		Definitive surgery occured at 3.5y from initial diagnosis
Meshikhes et al.	2016	Malignant peripheral nerve sheath tumor with extensive osteosarcomatous and chondrosarcomatous differentiation: A case report	Saudi Arabia	1		23	M	0	0	0	0	Lx	PS	7	0	MPNST		Back mass			GTR	Marginal		1		21mo, alive	12mo, dist met
Miyakoshi et al.	2007	Intraosseous malignant peripheral nerve sheath tumor with focal epithelioid differentiation of the thoracic spine	Japan	1		75	F	0	0	0	0	T7	IO		0	MPNST		Back pain, progressive paraparesis	2wk		STR	Intralesional	Laminar cables, Luque titanium rods	After recurrence	0	6mo, died	6wk, local recurrence
Moon et al.	2008	An intraosseous malignant peripheral nerve sheath tumor of the cervical spine - A case report and review of the literature	Korea	1		41	M	0	0	0	0	C6-T1		5	0	MPNST		Upper extremity radicular pain	1mo		GTR	NA	Posterior instrumentation, Grafton	0	Doxorubicin+Ifosfamide	24mo, alive	24mo, no recurrence		Rx was recommended for adj ther but the pt declined
Mortelé et al.	1998	Ossified retroperitoneal malignant Schwannoma with spinal leptomeningeal metastases	Belgium	1		54	F	0	0	0	0	L1-2	DB	12.5	0	MPNST		Hip pain			GTR	Intralesional		NA	1	15mo, died	6mo, metastases
Murovic et al.	2010	Surgical strategies for managing foraminal nerve sheath tumors: the emerging role of CyberKnife ablation	USA	1	2005	40	M	0	Hodkin's disease, 14yr earlier (36-44Gy)	0	0	C7-T1	DB		0	MPNST		Finger numbness			GTR	Intralesional	Posterior instrumentation, Grafton	Recurrence treated with reoperation and CyberKnife RS		8mo, died	1mo, local recurrence
Mut et al.	2004	Radiation-induced malignant triton tumor associated with severe spinal cord compression. Case report and review of the literature	Turkey	1		36	M	0	High thoracic ABC, 6yr earlier	High thoracic ABC resected 6yr earlier		C2-T2	DB	15	NA	MTT		Arm numbness and weakness			STR	Intralesional		1	Ifosfamide+Etoposide	13mo, died	2mo, local recurrence
Nanda et al.	2015	Surgical Strategies in the Management of Spinal Nerve Sheath Tumors	USA	2		48	F					Cx	DB		0	MPNST					STR	Intralesional	1	0	0	12mo, died	2mo, local recurrence
	2015		USA			60	M					Tx	DB		0	MPNST					STR	Intralesional	Posterior screws, anterior lift-up cage	0	0	8mo, died	3mo, metastases
Navarro et al.	2000	Malignant peripheral nerve-sheath tumor arising in a previously irradiated neuroblastoma: report of 2 cases and a review of the literature	Canada	2		13	F	0	Aged 19mo Rx for cervicothoracic ganglioneuroblastoma	Deemed nonresectable		C6-7	DB		1	MPNST		Weight loss, Raynaud symptoms			STR	Intralesional		0	1	22mo, died	Disease progression with mets, time not specified
	2000		Canada			14	F	0	Aged 6mo retroperitoneal neuroblastoma	Deemed nonresectable		Lx	PS		NA	MPNST	High	Follow-up findings		Cx per sarcoma protocol (initial misdiagnosis of rhabdomyosarcoma)	STR	Intralesional		0	1	14mo, died
Noreña-Rengifo et al.	2021	Malignant peripheral nerve sheath tumor in a child	Colombia	1		20mo		0	0	0	0	Tx	PS	10	0	MPNST	High	Pain, limb weakness, fever, irritability	3mo		STR	Intralesional		0	0	7mo, died	2mo, recurrence		Second surgery after recurrence (now high grade)
Ogose et al.	2001	Retroperitoneal malignant peripheral nerve sheath tumor associated with scoliosis in neurofibromatosis	Japan	2		20	F	NF1	0	0	0	Lx	PS		NA	MTT		Low back pain	3yr		STR	Intralesional		1	Doxorubicin	16mo, died	2mo, local recurrence
	2001		Japan			15	M	NF1	0	0	0	Lx	PS		0	MPNST		Low back pain			STR	Intralesional		After recurrence	After recurrence	46mo, alive	4mo, local recurrence		Local recurrence treated with Cx, the marginal resection and Rx
Ordóñez	1998	Malignant peripheral nerve sheath tumor with glandular and rhabdomyoblastic differentiation. A case report	USA	1	1984	28	M	NA	0	0	0	L5	PS	4	0	MTT		Leg pain	2y		GTR	Intralesional		1	Adriamycin	34, died	12mo, local recurrence
Palejwala et al.	2017	Hemisacrectomy with preservation of the contralateral sacral nerve roots and sacroiliac joint for pelvic neurofibrosarcoma in a 7-year-old child: case report with 2-year follow-up	USA	1		7	F	0	0	Partial resection transabdominally	0	Sx	PS		0	MPNST	High	Leg pain, bladder dysfunction	3mo		GTR	Marginal (previously intralesional)	L3-iliac fixation, fibular graft, allograft chips, DBM, rectus abdominis myocutaneous pedicular flap	1	0	25 mo disease free		Wound dehiscence	Favorable functional outcome
Paolini et al.	2006	Post-radiation intramedullary malignant peripheral nerve sheath tumor	Italy	1		50	M		Irradiation for chronic tonsillitis in childhood		Postradiation laryngeal cancer resected	C4-C5	IM	(C4_UE to C5_LE)	NA	MPNST	Intermediate	Progressive tetraparesis	4mo		STR	Intralesional		0	0	9mo, died
Paparella et al.	2022	Lumbar malignant peripheral nerve sheath tumor: a rare case in a young patient	Italy	1		30	M	NF1				Lx		6	0	MPNST	High	Low back pain, paresthesia	4mo		STR	Intralesional		0	After recurrence	14mo, died	12mo, local recurrence		The patient declined the proposed RT folowwing surgery
Park et al.	2022	Spinal Nerve Sheath Tumors: Factors Associated with Postoperative Residual and Recurrent Tumors: A Single-Center Experience	USA	2		39	M					C1-C2	NA		NA	MPNST					STR	Intralesional		1	1	21mo, died			limited data
	2022		USA			58	M		0	0	0	T11-L5	DB	22	NA	MPNST	High	Back pain, radicular numbness, urinary retention			STR	Intralesional	Instrumentation from T11 to L4	1		4mo, died	1mo, local recurrence	Paraplegia, respiratory failure
Park et al.	2013	Malignant Peripheral Nerve Sheath Tumor of Non-Neurofibromatosis Type I Metastasized to the Cerebrospinal Axis	Korea	1		18	M	0				L2	DB		NA	MPNST		Low back pain	6mo		GTR	Intralesional	0	0	After recurrence	9mo, died	6mo, neural axis metastases		Initially, the patient declined radiation
Patil et al.	2015	Giant malignant peripheral nerve sheath tumor with cauda equina syndrome and subarachnoid hemorrhage: Complications in a case of type 1 neurofibromatosis	India	1		22	M	NF1	0	0	Low-grade pleiomorhic rhabdomyosarcoma resected from thigh	Sx	IO	Large	NA	MPNST	High	Seizures, bilateral leg weakness			0			1	0	6mo, alive			The patient presented with concomitant SAV
Peng et al.	2011	Malignant transformation of benign intraosseous schwannoma in the cervical spine: a case report with an immunohistochemical study	China	1		44	M	0	0	C2-C3 osteolytic benign schwannoma resected 2yr earlier		C2-C3			0	MPNST		Follow-up finding			GTR	Intralesional	Pedicle screws, strut allograft	Proton therapy after recurrence	0	19mo, alive	9mo, local recurrence
Peterson et al.	2018	Malignant peripheral nerve sheath tumor within the spinal canal with apparent drop metastases	USA	1		71	M	0	0	0	0		ID	1.5	1	MPNST		Low back pain	Several weeks		STR	Intralesional		1	0	4mo, died	2mo, local recurrence		Overall survival "few months", disease continued to progress
Posma et al.	2003	Neurofibromatosis type I and pregnancy: a fatal attraction? Development of malignant schwannoma during pregnancy in a patient with neurofibromatosis type I	Netherlands	1	1996	36	F	NF1	0	0	0	T3-4	DB		0	MPNST		Back pain			STR	Intralesional		1	0	48mo, died	45mo, local recurrence
Pratap et al.	2007	Giant malignant nerve sheath tumor of lumbosacral plexus with intraspinal extension in a child with neurofibromatosis type 1	Nepal	1		10	M	0	0	0	0	Lx, Sx	DB	20	NA	MPNST		Flank mass, bilateral sciatica			STR	Intralesional		0	0	1mo, died	1mo, local recurrence
Prieto et al.	2012	Low-grade malignant triton tumor in the lumbar spine: a rare variant of malignant peripheral nerve sheath tumor with rhabdomyoblastic differentiation	Spain	1		39	M	0	0	0	0	L1	DB		0	MTT	Low	Back pain, radicular pain	1yr		GTR	Intralesional		1	0	18mo, alive	18mo, no recurrence
Qi et al.	2023	A sporadic pediatric case of a spinal dumbbell-shaped epithelioid malignant peripheral nerve sheath tumor with a novel germline mutation in SMARCB1: a case report and review of the literature	China	1		3	M					L5-S1	DB	4.2	0	MPNST		Limping, pain	3mo		GTR	Marginal	L5-S1 pedicle screws	1	Vincristine+cyclophosphamide+doxorubisin/ifosfamide+etoposide	12mo, alive	12mo, no recurrence		SMARCB1 mutation confirmed
Roopesh Kumar et al.	2014	Multifocal spinal malignant peripheral nerve sheath tumor in an immunocompromised individual: case report and review of literature	India	1		42	M	0	0	0		T7	DB+IO		NA	MPNST		Back pain, paraparesis	6wk		GTR	Intralesional		After progression	0	32, alive	2mo, brain metastases
Rosette et al.	1960	Chylothorax in a patient with malignant schwannoma. A case report	USA	1	1958	26	F					T11	NA	11	NA	MPNST		Paraparesis	2wk		STR	Intralesional		0	0	16mo, died	9mo, local recurrence	Chylothorax at 4mo
Sasamori et al.	2012	Favorable outcome after radical resection and subsequent local irradiation of malignant peripheral nerve sheath tumor in the cervical spine	Japan	1		25	M	NF1	0	C2-3 dumbbell tumor resected 3mo earlier, benign neurofibroma	0	C2-3	DB		0	MPNST		Tetraparesis			GTR	Marginal	Occipitocervical fixation as a staged procedure	1	0	46mo, alive	Early local recurrence during Rx		Disease-free after third resection
Seppälä et al.	1993	SPINAL MALIGNANT NERVE-SHEATH TUMOR OR CELLULAR SCHWANNOMA - A STRIKING DIFFERENCE IN PROGNOSIS	Finland	6		13	M	NF1	Irradiation for Wilm's tumor 12yr earlier	0		Lx	ID		NA	MPNST		Paraparesis	2wk		STR	Intralesional		NA	NA	2mo, died
	1993		Finland			13	M	0	0	0		Lx	ID		NA	MPNST		Paraparesis	6mo		GTR	Intralesional		NA	NA	7mo, died
	1993		Finland			45	F	NF1	0	0		Sx	EDIS		NA	MPNST		Pain	2mo		STR	Intralesional		NA	NA	2mo, died
	1993		Finland			35	M	NF2	0	0		Lx	DB		NA	MPNST		Pain	2yr		GTR	Intralesional		NA	NA	18mo, died
	1993		Finland			23	F	0	0	0		Tx	DB		NA	MPNST		Pain	4mo		GTR	Intralesional		NA	NA	8mo, died
	1993		Finland			37	F	0	0	0		Cx	DB		NA	MPNST		Pain	1yr		GTR	Intralesional		After recurrence	NA	6yr, died	24mo, local recurrence
Sharma et al.	1989	Malignant schwannoma of brachial plexus presenting as spinal cord compression	India	1		40	M	0				C5-6	EDIS	3	0	MPNST		Toe numbness, later weakness of all limbs	3,5yr		STR	Intralesional		After recurrence	0	13mo, alive (with disease)	3mo, local recurrence
Sodhi et al.	2014	Multi-centric spinal extradural malignant peripheral nerve sheath tumor: a case report	India	1		32	F	0				C2-3, T1-2 and T3-T6	EDIS		9 (multifocal)	MPNST		Painless dorsal lumps	2mo		STR	Intralesional		1	0	8mo, alive	8mo, no recurrence
Stark et al.	2001	Malignant peripheral nerve sheath tumours - Report of 8 cases and review of the literature	Germany	1		51	M	0	0	0	0	C2-3	DB		NA	MPNST		Nuchal pain, arm pain, gait impairment	3mo		GTR	Intralesional		1	0	21mo, died	17mo, local recurrence
Sundaram et al.	2018	Malignant peripheral nerve sheath tumor of the thorax: Unusual location of a rare tumor	India	1		45	F					Tx	PS	21	0	MPNST	Low	Dyspnea, chest pain	3mo		GTR	Marginal		0	0	20mo, alive	20mo, no recurrence
Suzuki et al.	2014	An intraosseous malignant peripheral nerve sheath tumor of the lumbar spine without neurofibromatosis: Case report and review of the literature	Japan	1		45	F	0	0	0	0	L4	IO		0	MPNST		Back pain, radicular pain	1mo		GTR	Intralesional	Anterior+posterior	0	Doxorubicin+Ifosfamide+Dacarbazine	8mo, died
Tan et al.	2011	Spinal intradural malignant peripheral nerve sheath tumour	Australia	1		47	M	0	0	0		L4-L5	ID		NA	MPNST		Low back pain, leg pain	6mo		STR	Intralesional		1	0	3mo, alive	3mo, spinal metastases
Thomas et al.	2014	Malignant peripheral nerve sheath tumor of the cauda equina with craniospinal metastasis	USA	1		49	M	0	0	0	0	Lx	ID		1	MPNST		Back and leg pain	2wk		STR	Intralesional		0	0		6wk, brain metastases		Palliative craniotomy, total outcome not reported
Topal et al.	2004	Giant malignant peripheral nerve sheath tumor of the neck in a patient with neurofibromatosis-1	Turkey	1		16	M	NF1	0	0	0	Cx	PS		NA	MPNST		Painful neck mass	3mo		GTR	NA	Soft-tissue reconstruction	1	0	2mo, died	1mo, local recurrence		Time of death uncertain
Ugwu et al.	2017	A Case of Retroperitoneal Malignant Triton Tumor in a Nigerian Boy	Nigeria	1		12	M	NF1	0	0	0	L1 to the pelvis	DB	17	NA	MPNST		Leg pain and weakness	6wk	Palliative care	0			0	0	31days			Inoperable
Valdueza et al.	1991	Primary spinal malignant schwannoma: clinical, histological and cytogenetic findings	Germany	5	1986	40	F	0	0	0	0	T3	EDIS		0	MPNST		Thoracic pain, paraparesis	3mo		STR	Intralesional	At revision surgery	After resurgery for recurrence	0	4y, alive	2mo, local recurrence		Alive with disease, paraparesis
	1991		Germany		1980	43	F	0	0	0	0	T10-T12	ID		0	MPNST		Low back pain, paraparesis	1mo		STR	Intralesional	0	1	0	10y, alive	8y, local recurrence
	1991		Germany		1986	47	M	NF1	0	0	0	C3	ID	2.5	0	MPNST		Neck pain, mild tetraparesis	9mo		GTR	Marginal	0	After local recurrence	0	19mo, died	3mo, local recurrence
	1991		Germany			18	M	NA	0	0	0	C4	ID	2	0	MPNST		Neck pain, upper arm pain	4mo		GTR	Marginal	0	0	0	8mo, alive	8mo, no recurrence
	1991		Germany			70	F	0	0	0	0	C4	ID		0	MPNST		Neck pain, upper arm pain	6mo		GTR	Marginal	0	0	0	7mo, alive	7mo, no recurrence
Wang et al.	2018	Retroperitoneal malignant schwannoma in a child	China	1	2017	2	M	0	0	0	0	L1-L4	PS	8	NA	MPNST		Growing mass	1yr		GTR	Intralesional		NA	NA	7mo, alive	1mo, local recurrence
Wang et al.	2020	Multiple neurofibromas plus fibrosarcoma with familial NF1 pathogenicity: A case report	China	1	2018	51	M	NF1	0	0	0	Tx		20	NA	MPNST	High	Cough	1mo		0			0	0	2mo, died			Concomitant pseudochylothorax
Wang et al.	1985	Malignant tumor of the peripheral nerves	China	2	1976	23	M	0				L4	ID		0	MPNST		Paraparesis, radiating pain			GTR	Intralesional	0	1	0	78mo, alive	78mo, no recurrence
	1985				1980	28	M	0				C7	EDIS			MPNST		Upper limb pain and numbness			GTR	Intralesional	0	After recurrence	0	14mo, died	3mo, local recurrence
Watier et al.	2000	Malignant peripheral nerve sheath tumor of the back	France	1	1990	65	F	0	0	0	0	Lx, Sx	PS	24	0	MPNST		Large tumor mass in the low back	1yr		GTR	Marginal	Soft tissue reconstruction	0	0	48mo, died	36mo, local recurrense and metastasis
West et al.	1997	Development of a malignant peripheral nerve sheath tumor following treatment for testicular seminoma	USA	1		40	M		Testicular seminoma, 8yr earlier	0	Testicular seminoma	S2	DB			MPNST		Radicular pain			GTR	Intralesional		0	0	7mo, alive with disease	7mo, local recurrence
Woodruff	1976	Peripheral nerve tumors showing glandular differentiation (glandular schwannomas)	USA	2	1945	8	F	NF1	0	0	0	Cx	PS		0	MPNST	Low	Neck tumor mass			GTR	NA		0	0	10yr, died	10yr, local recurrence
	1976		USA		1964	15	F	NF1	0	Several neurofibromas resected 7yr ago; and neurofibroma-related scoliosis treated with T6-12 fusion		T6-L1	PS	6	0	MPNST	Low	Progressive spinal deformity			GTR	NA		0	0	10.5yr, died for nonrelated cause			Died of heart failure
Woodruff et al.	1993	Glandular peripheral nerve sheath tumors	USA	1 (2 cases reported in another article)	1974	20	F	NF1	0			Cx			NA	MPNST					STR	Intralesional		0	0	3mo, died
Woodruff et al.	1994	Schwannoma (neurilemoma) with malignant transformation. A rare, distinctive peripheral nerve tumor	Australia	1		31	M	0	0	0	0	Sx	DB		NA	MPNST		Intermittent impotence, radicular pain			STR	Intralesional		After recurrence	0	3mo, died	2mo, local recurrence
Wu et al.	2014	Spinal intradural malignant peripheral nerve sheath tumor in a child with neurofibromatosis type 2: the first reported case and literature review	China	1		9	F	NF2	0	0	0	T11-L2, L4, L5-S1	ID		0	MPNST	High	Bilateral leg weakness	3mo		STR	Intralesional	0	0	0	9mo, died	6mo, local progression		Declined adjuvant therapies
Wu et al.	2020	Ominous Occurrence of Spinal Intradural Primary Malignant Peripheral Nerve Sheath Tumor Four Decades following Radiation Therapy for Testicular Seminoma	USA	1		77	M	0	Testicular seminoma, 40yr earlier		Esophageal adenocarcinoma resected	Lx	ID		0	MPNST		Radicular pain, leg weakness	3mo		Partial resection	Intralesional		0	0	2mo, died	2wk, brain metastases
Xu et al.	2012	Primary malignant peripheral nerve sheath tumor of the cauda equina with metastasis to the brain in a child: case report and literature review	China	1		8	M	0	0	0	0	L3-L5	ID	5.1	NA	MPNST		Radicular pain	2mo		GTR	Intralesional		1	0	16mo, died	8mo, local recurrence
Yan et al.	2012	A retroperitoneal NF1-independent malignant peripheral nerve sheath tumor with elevated serum CA125: Case report and discussion	China	1		27	M	0	0	0	0	Lx		25	0	MPNST	High	Abdominal pain, leg disability	1yr		GTR	NA		0	0	3mo, died	1mo, local recurrence		After recurrence, microwave ablation and Chinish therapy huachansy were administered
Yang et al.	2008	Malignant triton tumour of the parapharyngeal space: a case arising from the cervical sympathetic nerve	China	1		40	M	NF1	0	0	0	Cx	PS	7	0	MTT		Foreign body sensation in throat	4y		GTR	Marginal	-	0	0	6mo, died	2mo, local recurrence
Yi et al.	2023	Malignant transformation of a schwannoma at lumbar intervertebral foramen area in a patient with nonneurofibromatosis	China	1		56	M			L2-L3 dumbbell benign schwannoma resected 9mo earlier		L2-3	DB	4	NA	MPNST		Leg pain, numbness and weakness			STR	Intralesional		NA	NA	11mo, died	11, lung metastases
Ylmaz et al.	2004	Malignant triton tumor of the lumbar spine	Turkey	1		58	M					L2	DB	3	0	MTT		Leg pain			GTR	Intralesional	Pedicle screws L1-4	1	0	8mo, alive	8mo, no recurrence
Yone et al.	2004	Primary malignant peripheral nerve sheath tumor of the cauda equina in a child case report	Japan	1		4	M	0	0	0		L3-5	ID	6	0	MPNST		Low back pain, leg pain			GTR	Marginal		After recurrence	Vincristin+cyclophosphamide+pirarubicin	21mo, died	6mo. Local recurrence
Zang et al.	2015	Is total en bloc sacrectomy using a posterior-only approach feasible and safe for patients with malignant sacral tumors?	China	1		34	F								0	MPNST		Sacrococcygeal pain, radicular pain, difficulty in urination and defecation			GTR	Marginal	Lumbopelvic reconstruction	0	0	15mo, alive	15mo, no recurrence		Managed with total en-bloc sacrectomy
Zhu et al.	2012	Malignant peripheral nerve sheath tumours of the spine: clinical manifestations, classification, treatment, and prognostic factors	China	8		42	F		0	0		L1			0	MPNST	High		2wk		STR	Intralesional		NA	0	5mo, died
	2012		China			41	F		0	0		L3	IO		0	MPNST	High		1wk		GTR	Intralesional		NA	0	11mo, died
	2012		China			41	F		0	0		S1-2	DB		0	MPNST	High		3wk		STR	Intralesional		NA	0	21mo, died
	2012		China			26	F		0	0		T11-T12			0	MPNST	Low		12wk		GTR	Intralesional		NA	0	91mo, alive	91mo, local recurrence		5 recurrences
	2012		China			60	F		0	0		L5 to the sacroiliac joint			0	MPNST	High		1wk		GTR	Intralesional		NA	0	26mo, alive	26mo, no recurrence
	2012		China			23	M		0	0		L5-S1			0	MPNST	Low		12wk		GTR	Intralesional		NA	0	92mo, alive	51mo, local recurrence		1 recurrence
	2012		China			65	M		0	0		C1-2			0	MPNST	Low		4wk		GTR	Intralesional		NA	0	6mo, alive	6mo, no recurrence
	2012		China			51	M		0	0		C6-T1			0	MPNST	High		6wk		GTR	Intralesional		NA	0	3mo, died
